# Supplementary material for: Extracellular Lipopolysaccharide Triggers the Release of Unconjugated Interferon-Stimulated Gene 15 (ISG15) Protein from Macrophages via Type-I Interferon/Caspase-4/Gasdermin-D Pathway
Source: Pathogens. 2026 Jan 22;15(1):122. doi: 10.3390/pathogens15010122 (PMC12844758; doi:10.3390/pathogens15010122)
Supplement: Supplementary file 1 [file pathogens-15-00122-s001.zip]

Archive with 1 entries (1 files):
- pathogens-4035294-supplementary.pdf
